# Supplementary material for: Storm-Induced Wind Damage to Urban Trees and Residents’ Perceptions: Quantifying Species and Placement to Change Best Practices
Source: Plants (Basel). 2025 Nov 3;14(21):3366. doi: 10.3390/plants14213366 (PMC12610511; doi:10.3390/plants14213366)
Supplement: Supplementary file 1 [file plants-14-03366-s001.zip]

Archive with 1 entries (1 files):
- plants-3888428-supplementary.xlsx
