# Supplementary material for: Storm-Induced Wind Damage to Urban Trees and Residents’ Perceptions: Quantifying Species and Placement to Change Best Practices
Source: Plants (Basel). 2025 Nov 3;14(21):3366. doi: 10.3390/plants14213366 (PMC12610511; doi:10.3390/plants14213366)
Supplement: Supplementary file 1 [file plants-14-03366-s001.zip › plants-3888428-supplementary.xlsx]

## Sheet: Damaged trees
ID	Species	Geocoodinates	Location	Circumference at breast height (cm)	Height of canopy (m)	Damage type	Damage rate (%)	Number of broken branches	Diameter of first broken branch (cm)	Length of first broken branch (m)	Diameter of second broken branch (cm)	Length of second broken branch (m)	Diameter of third broken branch (cm)	Length of third broken branch (m)	W-NW Building distance (m)	W-NW Building high (m)
1	Quercus robur	47.55557° 21.62145°	University Campus	170	20	Broken branches	80	1	57	12					73.95	12
2	Robinia pseudacacia	47.55540° 21.62132°	University Campus	147	16	Broken branches	20	1	9	4					63.76	12
3	Prunus serotina	47.55526° 21.62134°	University Campus	75	6	Broken branches	5	1	4	2.5					64.98	12
4	Robinia pseudacacia	47.55523° 21.62131°	University Campus	139	12	Broken branches	7	1	5	4.5					62.77	12
5	Robinia pseudacacia	47.55519° 21.62144°	University Campus	151	14	Broken branches	45	1	23	7.5					73.23	12
6	Quercus robur	47.55512° 21.62184°	University Campus	233	21	Broken branches	20	1	35	10					103.96	12
7	Quercus robur	47.55508° 21.62215°	University Campus	228	22	Broken branches	10	2	25	5	10	3			127.27	12
8	Tilia tomentosa	47.55471° 21.62153°	University Campus	205	15	Broken branches	25	2	18	6	30	6			81.27	12
9	Quercus robur	47.55468° 21.62138°	University Campus	238	20	Trunk breakage	100								70.40	12
10	Tilia tomentosa	47.55447° 21.62094°	University Campus	165	14	Broken branches	7	1	7	4.5					31.17	12
11	Platanus ×hispanica	47.55440° 21.62088°	University Campus	188	12	Broken branches	3	1	5	3					31.59	12
12	Platanus ×hispanica	47.55442° 21.62082°	University Campus	99	8	Broken branches	3	1	6	2.5					27.55	12
13	Platanus ×hispanica	47.55444° 21.62069°	University Campus	129	11	Broken branches	8	1	12	4.5					17.65	12
14	Acer saccharinum	47.55473° 21.61917°	University Campus	166	17	Uprooted	100								282.8	11
15	Acer saccharinum	47.55476° 21.61936°	University Campus	178	17	Trunk breakage	100								47.0	11
16	Acer negundo	47.55486° 21.61901°	University Campus	177	10	Broken branches	20	1	14	6.5					19.47	11
17	Platanus ×hispanica	47.55503° 21.61924°	University Campus	192	18	Broken branches	5	1	8	3					36.74	11
18	Acer saccharinum	47.55504° 21.61918°	University Campus	193	12	Broken branches	8	1	8	3.5					32.35	11
19	Acer saccharinum	47.55513° 21.61926°	University Campus	102		Trunk breakage	100								38.33	11
20	Quercus robur	47.55542° 21.61938°	University Campus	206	19	Broken branches	8	2	6	4	9	3			50.47	11
21	Catalpa bignonioides	47.55549° 21.61963°	University Campus	118	10.5	Broken branches	22	1	18	7					90.98	7
22	Tilia tomentosa	47.55561° 21.61962°	University Campus	84	16	Uprooted	100								75.86	7
23	Morus alba	47.55567° 21.61938°	University Campus	82	10	Uprooted	100								54.10	7
24	Morus alba	47.55561° 21.61990°	University Campus	83	11	Uprooted	100								98.55	7
25	Acer platanoides	47.55557° 21.62010°	University Campus	120	11	Broken branches	12	2	3	1.5	9	4			118.47	7
26	Quercus robur	47.55571° 21.62041°	University Campus	220	21.5	Broken branches	6	2	7	2	6	1.5			128.69	7
27	Prunus cerasifera	47.55055° 21.61435°	Residential Districts	57	5	Broken branches	60	1	10	3.5					150+
28	Acer saccharinum	47.55053° 21.61450°	Residential Districts	151	14.5	Broken branches	14	1	17	5					150+
29	Acer negundo	47.55047° 21.61332°	Residential Districts	113	10.5	Broken branches	3	1	5	2					79.04	33
30	Populus nigra	47.55081° 21.61274°	Residential Districts	260	24	Broken branches	35	1	25	12					39.02	33
31	Robinia pseudacacia	47.55040° 21.61264°	Residential Districts	148	14	Broken branches	12	1	9	2.5					31.26	33
32	Celtis occidentalis	47.55186° 21.61146°	Residential Districts	170	19	Broken branches	15	1	20	8					150+
33	Acer platanoides	47.55198° 21.61199°	Residential Districts	112	11	Broken branches	10	1	8	5					75.78	45
34	Fraxinus excelsior	47.55229° 21.61191°	Residential Districts	103	10	Broken branches	65	1	17	10					66.99	45
35	Celtis occidentalis	47.55219° 21.61098°	Residential Districts	200	20	Broken branches	80	3	21	6	25	7	28	7	14.24	45
36	Celtis occidentalis	47.55244° 21.61105°	Residential Districts	202	20.5	Broken branches	45	1	42	14					150+
37	Gleditschia triacanthos	47.55120° 21.61208°	Residential Districts	128	13	Broken branches	30	3	20	6	20	5	10	3	36.73	7
38	Sophora japonica	47.55020° 21.61124°	Residential Districts	111	11	Broken branches	7	2	2.5	1.5	4	2			44.30	18
39	Platanus ×hispanica	47.54870° 21.61085°	Residential Districts	147	15	Broken branches	5	1	13	3.5					15.18	18
40	Celtis occidentalis	47.54828° 21.61133°	Residential Districts	134	13	Broken branches	10	1	6	3.5					9.28	33
41	Celtis occidentalis	47.54800° 21.61212°	Residential Districts	275	25	Uprooted	100								65.90	10
42	Platanus ×hispanica	47.54770° 21.61238°	Residential Districts	177	16	Broken branches	40	3	27	10	23	4.5	10	5	150+
43	Prunus cerasifera	47.54803° 21.61293°	Residential Districts	60	5	Broken branches	65	2	16	4	13	3			150+
44	Acer platanoides	47.54792° 21.61319°	Residential Districts	118	10	Broken branches	25	2	13	6	11	5			146.23	10
45	Tilia tomentosa	47.54798° 21.61299°	Residential Districts	152	8.5	Broken branches	6	2	6	3	4	2.5			129.92	10
46	Acer platanoides	47.54751° 21.61318°	Residential Districts	96	8	Broken branches	60	3	12	4	9	2	5	2	63.17	33
47	Acer platanoides	47.54749° 21.61301°	Residential Districts	107	9	Broken branches	30	3	8	3	13	4	5	2	49.88	33
48	Acer platanoides	47.54750° 21.61296°	Residential Districts	98	8	Broken branches	20	3	15	4	8	3.5	8	3	46.42	33
49	Acer platanoides	47.54744° 21.61283°	Residential Districts	100	10	Broken branches	25	2	8	2.5	7	3			37.32	33
50	Acer platanoides	47.54732° 21.61301°	Residential Districts	69	7	Broken branches	25	2	5	3	4	3			51.80	33
51	Acer platanoides	47.54724° 21.61310°	Residential Districts	71	7.5	Broken branches	15	3	7	1.5	3	2	3	2	57.11	33
52	Acer platanoides	47.55602° 21.62231°	Botanical Garden	155	15	Broken branches	20	2	13	4	4	2			5.30	12
53	Ailanthus altissima	47.55663° 21.62264°	Botanical Garden	114	12	Broken branches	16	3	9	3	3	1.5	2	1.5	150+
54	Morus alba	47.55689° 21.62260°	Botanical Garden	232	23	Broken branches	25	1	25	9					150+
55	Robinia pseudacacia	47.55688° 21.62233°	Botanical Garden	187	15	Broken branches	4	2	5	1.5	3	2			150+
56	Pyrus pyraster	47.55669° 21.62206°	Botanical Garden	180	16	Broken branches	9	1	10	3.5					150+
57	Paulownia tomentosa	47.55675° 21.62169°	Botanical Garden	144	9	Broken branches	17	1	10	3					150+
58	Quercus robur	47.55695° 21.62170°	Botanical Garden	303	26	Broken branches	1	1	8	1.5					150+
59	Pinus sylvestris	47.55705° 21.62069°	Botanical Garden	95	19	Uprooted	100								150+
60	Populus alba	47.55729° 21.62017°	Botanical Garden	300	30	Broken branches	55	3	10	3	19	5	20	4.5	150+
61	Populus xhybrida	47.55705° 21.61994°	Botanical Garden	142	16	Broken branches	16	2	10	5.5	7	4.5			150+
62	Populus xhybrida	47.55723° 21.61985°	Botanical Garden	171	22	Broken branches	14	3	6	3	6	3	6	3.5	150+
63	Tetradium daniellii	47.55680° 21.61952°	Botanical Garden	68	7.5	Broken branches	90	3	8	5	5	5	15	5	22.37	9
64	Acer platanoides	47.55694° 21.61957°	Botanical Garden	131	14	Broken branches	4	1	6	3					150+
65	Quercus robur	47.55569° 21.62129°	University Campus	240	23	Trunk breakage	100								150+
66	Acer platanoides	47.55264° 21.61460°	Residential Districts	40	3	Broken branches	50	3	8	2.5	6	2	5	2	33.63	27
67	Prunus cerasifera	47.54830° 21.61387°	Residential Districts	70	6	Trunk breakage	100								100.65	33
68	Tilia platyphyllos	47.54829° 21.61377°	Residential Districts	84	6	Broken branches	15	2	6	2	7	3			96.14	33
69	Pyrus communis	47.54835° 21.61399°	Residential Districts	56	5	Broken branches	12	2	12	5	5	4			110.68	33
70	Ulmus pumila	47.54727° 21.61224°	Residential Districts	60	5	Trunk breakage	100								97.27	7
71	Picea pungens	47.55064° 21.61872°	Residential Districts	108	12	Uprooted	100								33.72	10
72	Pinus sylvestris	47.55684° 21.62011°	Botanical Garden	140	15	Broken branches	12	2	6	2	6	2.5			150+
73	Paulownia tomentosa	47.55684° 21.61978°	Botanical Garden	108	10	Broken branches	7	1	6	2.5					150+
74	Paulownia tomentosa	47.55688° 21.61973°	Botanical Garden	113	11	Broken branches	3	1	4	2					150+
75	Quercus robur	47.55766° 21.62065°	Botanical Garden	327	31	Broken branches	10	2	20	12	22	12			150+
76	Pterocarya stenoptera	47.55784° 21.62024°	Botanical Garden	133	14	Broken branches	15	2	16	4.5	15	5			17.56	7
77	Populus alba	47.55782° 21.62052°	Botanical Garden	172	15	Broken branches	20	2	7	3.5	15	5			39.25	7
78	Juniperus communis	47.55780° 21.62061°	Botanical Garden	50	4	Uprooted	100								45.27	7
79	Acer saccharinum	47.55796° 21.62083°	Botanical Garden	52	8.5	Broken branches	30	2	8	6	8	5			51.69	7
80	Castanea sativa	47.55806° 21.62087°	Botanical Garden	179	15	Broken branches	45	2	28	6	4	1.5			61.66	7
81	Fagus sylvatica	47.55806° 21.62104°	Botanical Garden	101	9	Broken branches	12	1	5	2.5					76.52	7
82	Acer saccharinum	47.55832° 21.62102°	Botanical Garden	214	15	Uprooted	100								101.57	7
83	Acer saccharinum	47.55832° 21.62102°	Botanical Garden	234	15	Uprooted	100								101.57	7
84	Acer pseudoplatanus	47.55840° 21.62111°	Botanical Garden	131	12	Broken branches	8	1	4	2					150+
85	Acer negundo	47.55839° 21.62117°	Botanical Garden	118	8	Broken branches	27	3	6	3.5	3	4	3	3	123.53	7
86	Quercus rubra	47.55843° 21.62068°	Botanical Garden	153	14	Broken branches	4	1	6	2					150+
87	Ulmus pumila	47.55849° 21.62040°	Botanical Garden	190	10	Broken branches	40	3	9	7	18	7	21	6	150+
88	Ulmus pumila	47.55871° 21.62029°	Botanical Garden	105	9	Broken branches	80	1	15	6					150+
89	Robinia pseudacacia	47.55895° 21.62077°	Botanical Garden	175	16	Broken branches	40	3	15	4	11	6	6	3	150+
90	Phellodendron amurense	47.55895° 21.62114°	Botanical Garden	160	14	Broken branches	5	1	13	1					12.86	3
91	Phellodendron amurense	47.55891° 21.62111°	Botanical Garden	160	15	Broken branches	18	1	13	6					13.76	3
92	Prunus cerasifera	47.55891° 21.62111°	Botanical Garden	75	6.5	Broken branches	20	1	7	4					9.71	3
93	Abies cilicica	47.55865° 21.62175°	Botanical Garden	114	10.5	Uprooted	100								9.71	3
94	Abies cilicica	47.55865° 21.62163°	Botanical Garden	74	6.5	Uprooted	100								150+
95	Abies cilicica	47.55868° 21.62164°	Botanical Garden	105	11	Uprooted	100								150+
96	Abies cilicica	47.55867° 21.62162°	Botanical Garden	94	10	Uprooted	100								150+
97	Pseudotsuga menziesii	47.55832° 21.62197°	Botanical Garden	128	13	Uprooted	100								150+
98	Pseudotsuga menziesii	47.55832° 21.62196°	Botanical Garden	97	9	Uprooted	100								150+
99	Robinia pseudacacia	47.55862° 21.62242°	Botanical Garden	280	25	Uprooted	100								150+
100	Robinia pseudacacia	47.55861° 21.62257°	Botanical Garden	197	18	Broken branches	60	2	34	10	18	6			150+
101	Robinia pseudacacia	47.55872° 21.62264°	Botanical Garden	209	20	Broken branches	7	1	12	3					150+
102	Robinia pseudacacia	47.55874° 21.62272°	Botanical Garden	165	15	Broken branches	25	1	19	8					150+
103	Robinia pseudacacia	47.55885° 21.62277°	Botanical Garden	199	18.5	Broken branches	20	1	17	6					150+
104	Morus alba	47.55801° 21.62194°	Botanical Garden	177	12	Uprooted	100								133.99	3
105	Morus alba	47.55798° 21.62192°	Botanical Garden	168	16.5	Broken branches	35	1	25	12					133.99	3
106	Quercus robur	47.55787° 21.62219°	Botanical Garden	226	22	Broken branches	33	1	23	10					150+
107	Abies nordmanniana	47.55762° 21.62194°	Botanical Garden	127	13	Uprooted	100								150+
108	Cedrus atlantica	47.55744° 21.62192°	Botanical Garden	116	10	Broken branches	4	1	7	2					150+
109	Calocedrus decurrens	47.55738° 21.62192°	Botanical Garden	74	6	Broken branches	7	1	5	2					150+
110	Abies pinsapo	47.55725° 21.62234°	Botanical Garden	87		Trunk breakage	100								150+
111	Quercus robur	47.55732° 21.62255°	Botanical Garden	183	15	Broken branches	10	2	3	1.5	7	3			150+
112	Abies alba	47.55755° 21.62229°	Botanical Garden	191	18	Broken branches	35	1	18	7					150+
113	Quercus robur	47.55808° 21.62306°	Botanical Garden	197	19	Broken branches	10	2	5	1.5	11	4			150+
114	Robinia pseudacacia	47.55801° 21.62287°	Botanical Garden	98	10.5	Broken branches	15	1	5	2					150+
115	Robinia pseudacacia	47.55787° 21.62317°	Botanical Garden	115	12	Broken branches	22	1	12	4					150+
116	Robinia pseudacacia	47.55781° 21.62325°	Botanical Garden	136	13	Broken branches	15	1	6	3					150+
117	Acer campestre	47.55773° 21.62308°	Botanical Garden	109	11	Broken branches	13	1	9	5					150+
118	Acer campestre	47.55752° 21.62320°	Botanical Garden	107	9	Broken branches	30	2	15	7	4	3			150+
119	Acer campestre	47.55764° 21.62329°	Botanical Garden	206	16	Broken branches	40	3	13	5	15	5	13	4	150+
120	Pinus wallichiana	47.55914° 21.62170°	Botanical Garden	127	12	Trunk breakage	100								150+
121	Pyrus betulifolia	47.55911° 21.62145°	Botanical Garden	128	11	Uprooted	100								150+
122	Rhus typhina	47.55854° 21.62144°	Botanical Garden	67	5	Trunk breakage	100								150+
123	Rhus typhina	47.55862° 21.62145°	Botanical Garden	54	4	Trunk breakage	100								150+
124	Quercus robur	47.55650° 21.61817°	University Campus	198	18	Broken branches	25	1	23	3.5					150+
125	Gleditschia triacanthos	47.55700° 21.61725°	University Campus	113	12	Broken branches	60	3	15	5	9	4	7	4	128.44	6
126	Acer negundo	47.55734° 21.61656°	Residential Districts	214	18	Broken branches	40	3	6	4	11	8	9	7	127.32	6
127	Populus alba	47.55742° 21.61628°	Residential Districts	127	11	Broken branches	15	1	5	3					50.88	6
128	Acer campestre	47.55735° 21.61624°	Residential Districts	124	8	Broken branches	17	1	4	6					27.91	6
129	Quercus robur	47.55737° 21.61606°	Residential Districts	180	11	Uprooted	100								16.33	6
130	Robinia pseudacacia	47.55735° 21.61617°	Residential Districts	99	9	Broken branches	60	3	9	5	12	5	6	4	23.93	6
131	Populus alba	47.55745° 21.61633°	Residential Districts	99	9	Broken branches	30	1	13	7					57.03	6
132	Acer campestre	47.55754° 21.61650°	Residential Districts	65	6	Broken branches	12	1	7	3					24.67	6
133	Populus alba	47.55762° 21.61658°	Residential Districts	50	10	Uprooted	100								21.04	6
134	Platanus ×hispanica	47.55653° 21.61416°	Residential Districts	164	14	Broken branches	8	1	9	5					88.03	33
135	Acer platanoides	47.55718° 21.61298°	Residential Districts	98	7	Broken branches	33	2	3	2	3	3			100.1	33
136	Crataegus monogyna	47.55743° 21.61244°	Residential Districts	69	4	Broken branches	50	2	5	3	3	2			150+
137	Crataegus monogyna	47.55768° 21.61219°	Residential Districts	110	9	Broken branches	50	2	22	6	5	3			86.37	5
138	Robinia pseudacacia	47.55659° 21.61047°	Residential Districts	76	5	Broken branches	45	3	3	1.5	3	3	5	5	150+
139	Acer negundo	47.55677° 21.61014°	Residential Districts	108	9	Trunk breakage	100								114.22	5
140	Robinia pseudacacia	47.55637° 21.61010°	Residential Districts	123	14	Trunk breakage	100								150+
141	Robinia pseudacacia	47.55625° 21.60989°	Residential Districts	130	12	Broken branches	35	2	20	12	7	5			72.81	3
142	Robinia pseudacacia	47.55595° 21.61020°	Residential Districts	153	13	Broken branches	70	1	37	15					117.46	3
143	Fraxinus excelsior	47.55570° 21.61034°	Residential Districts	116	11	Broken branches	15	1	7	4					6.66	18
144	Fraxinus excelsior	47.55548° 21.60995°	Residential Districts	118	12	Broken branches	8	1	8	3					128.11	18
145	Sophora japonica	47.55550° 21.60991°	Residential Districts	149	13	Broken branches	7	1	4	4					128.11	18
146	Acer platanoides	47.55579° 21.60941°	Residential Districts	138	7	Broken branches	10	1	8	4					33.63	18
147	Ailanthus altissima	47.55580° 21.60950°	Residential Districts	215	19	Broken branches	30	2	20	8	7	5			39.33	18
148	Acer saccharinum	47.55547° 21.60994°	Residential Districts	154	14	Broken branches	15	3	8	6	5	4	6	6	128.11	18
149	Sophora japonica	47.55524° 21.61012°	Residential Districts	230	13	Broken branches	7	3	8	4	5	3	3	3	146.1	18
150	Tilia tomentosa	47.55519° 21.61039°	Residential Districts	105	8	Broken branches	10	1	5	3					150+
151	Tilia tomentosa	47.55566° 21.60983°	Residential Districts	100	7	Broken branches	15	3	6	3	5	2	8	4	64.07	18
152	Tilia tomentosa	47.55538° 21.60952°	Residential Districts	160	13	Broken branches	17	3	12	6	5	2	8	4	100.65	18
153	Tilia tomentosa	47.55533° 21.60951°	Residential Districts	162	15	Broken branches	10	2	6	4	5	2			101.99	18
154	Sophora japonica	47.55521° 21.60947°	Residential Districts	208	18	Broken branches	15	3	13	4.5	15	7	13	3	96.48	18
155	Tilia tomentosa	47.55527° 21.60959°	Residential Districts	116	10	Broken branches	10	2	4	2	5	3			105.06	18
156	Tilia tomentosa	47.55518° 21.60961°	Residential Districts	92	8	Broken branches	8	1	4	2					107.45	18
157	Sophora japonica	47.55506° 21.60914°	Residential Districts	149	14	Broken branches	12	3	22	7	5	3	4	3	72.27	18
158	Sophora japonica	47.55502° 21.60910°	Residential Districts	219	15	Broken branches	27	2	25	10	10	5			54.03	18
159	Acer saccharinum	47.55513° 21.60884°	Residential Districts	130	12	Broken branches	15	1	22	7					49.74	18
160	Sophora japonica	47.55519° 21.60889°	Residential Districts	175	16	Broken branches	5	3	4	2	2	1	2	1.5	51.78	18
161	Sophora japonica	47.55499° 21.60889°	Residential Districts	264	23	Broken branches	30	3	12	7	18	6	34	8	37.67	18
162	Populus xhybrida	47.55482° 21.60893°	Residential Districts	241	22	Broken branches	40	3	20	7	15	7	14	11	36.76	18
163	Acer saccharinum	47.55484° 21.60872°	Residential Districts	310	26	Broken branches	30	3	15	7	11	7	9	5	20.91	18
164	Platanus ×hispanica	47.55491° 21.60863°	Residential Districts	254	17	Broken branches	20	3	8	5	10	6	20	8	14.17	18
165	Acer saccharinum	47.55492° 21.60870°	Residential Districts	119	12	Broken branches	3	1	3	1.5					19.64	18
166	Platanus ×hispanica	47.55491° 21.60859°	Residential Districts	109	11	Broken branches	8	1	10	4					11.34	18
167	Platanus ×hispanica	47.55460° 21.60880°	Residential Districts	211	20	Broken branches	20	2	15	7	15	8			5.57	18
168	Acer saccharinum	47.55463° 21.60894°	Residential Districts	100	10	Broken branches	15	3	21	7	8	5	10	5	16.16	18
169	Acer saccharinum	47.55471° 21.60890°	Residential Districts	117	13	Broken branches	50	3	18	10	21	10	8	6	36.63	18
170	Sophora japonica	47.55490° 21.60936°	Residential Districts	198	20	Broken branches	25	1	30	9					69.59	18
171	Tilia tomentosa	47.55458° 21.60938°	Residential Districts	254	23.5	Broken branches	14	3	7	4	5	6	6	3.5	49.38	18
172	Acer saccharinum	47.55449° 21.60926°	Residential Districts	210	19.5	Broken branches	5	1	6	4					40.50	18
173	Acer saccharinum	47.55455° 21.60920°	Residential Districts	108	9.5	Broken branches	12	2	4	1.5	11	5			35.96	18
174	Acer saccharinum	47.55462° 21.60917°	Residential Districts	220	19.5	Broken branches	8	3	2	1.5	7	4	6	3	33.55	18
175	Sophora japonica	47.55450° 21.60965°	Residential Districts	273	24	Broken branches	4	1	10	4					70.64	18
176	Sophora japonica	47.55440° 21.60973°	Residential Districts	271	22	Broken branches	30	2	30	12	11	4			76.30	18
177	Sophora japonica	47.55441° 21.60973°	Residential Districts	283	26	Broken branches	5	1	12	6					76.30	18
178	Platanus ×hispanica	47.55384° 21.60971°	Residential Districts	143	25	Uprooted	100								32.74	18
179	Platanus ×hispanica	47.55388° 21.60976°	Residential Districts	120	16	Uprooted	100								37.02	18
180	Populus alba	47.55405° 21.61306°	Residential Districts	137	20	Uprooted	100								137.34	33
181	Acer saccharinum	47.55402° 21.61306°	Residential Districts	137	13	Broken branches	12	1	10	5					13.06	18
182	Acer platanoides	47.55411° 21.61348°	Residential Districts	119	10	Broken branches	15	2	4	3	4	2			43.30	18
183	Acer saccharinum	47.55390° 21.61337°	Residential Districts	179	14.5	Broken branches	22	3	5	4	6	2	6	3	18.95	18
184	Acer platanoides	47.55397° 21.61350°	Residential Districts	107	9	Broken branches	16	2	10	4	5	4			33.61	18
185	Fraxinus excelsior	47.55374° 21.61359°	Residential Districts	148	16	Broken branches	4	2	2	1.5	2	1.5			23.80	18
186	Acer saccharinum	47.55376° 21.61369°	Residential Districts	81	7	Broken branches	9	1	9	4					32.73	18
187	Acer saccharinum	47.55357° 21.61368°	Residential Districts	167	14	Broken branches	6	1	4	3					17.86	18
188	Ulmus pumila	47.55334° 21.61320°	Residential Districts	133	8	Broken branches	13	1	9	4					52.93	33
189	Prunus cerasifera	47.55335° 21.61314°	Residential Districts	63	6	Trunk breakage	100								49.14	33
190	Prunus cerasifera	47.55366° 21.61284°	Residential Districts	55	4	Broken branches	20	1	8	4					131.14	33
191	Ailanthus altissima	47.55370° 21.61296°	Residential Districts	29	4	Broken branches	12	1	2	1.5					135.71	33
192	Acer platanoides	47.55363° 21.61281°	Residential Districts	108	5.5	Broken branches	16	1	7	2.5					125.31	33
193	Acer platanoides	47.55387° 21.61270°	Residential Districts	116	10	Broken branches	30	3	5	2	4	2	5	2.5	105.52	33
194	Acer platanoides	47.55389° 21.61269°	Residential Districts	102	9	Broken branches	45	2	8	3	9	4			107.38	33
195	Acer platanoides	47.55400° 21.61253°	Residential Districts	114	11	Broken branches	4	2	6	3.5	5	2			91.41	33
196	Robinia pseudacacia	47.55416° 21.61255°	Residential Districts	98	8	Broken branches	60	3	28	8	22	6	3	1.5	92.86	33
197	Acer platanoides	47.55409° 21.61246°	Residential Districts	122	11.5	Broken branches	7	1	6	3					83.23	33
198	Catalpa bignonioides	47.55427° 21.61263°	Residential Districts	139	9	Broken branches	7	1	5	2					97.30	33
199	Salix alba	47.55452° 21.61289°	Residential Districts	223	20.5	Broken branches	60	2	35	7	25	3			47.13	33
200	Acer saccharinum	47.55431° 21.61217°	Residential Districts	152	13	Broken branches	11	3	3	3	3	2	4	3	62.86	33
201	Acer saccharinum	47.55448° 21.61233°	Residential Districts	176	14.5	Broken branches	22	1	25	5					6.37	33

## Sheet: Undamaged trees
ID	Species	Geocoodinates	Location	Circumference at breast height (cm)	Height of canopy (m)	W-NW Building distance (m)	W-NW Building high (m)
1	Prunus cerasifera	47.55055° 21.61447°	Residential Districts	52	6	13.64	33
2	Acer saccharinum	47.55051° 21.61435°	Residential Districts	180	14	7	33
3	Celtis occidentalis	47.55052° 21.61418°	Residential Districts	106	12	26.86	33
4	Prunus cerasifera	47.55051° 21.61409°	Residential Districts	37	3.5	22.37	33
5	Celtis occidentalis	47.55059° 21.61400°	Residential Districts	86	11	14.21	33
6	Prunus cerasifera	47.55065° 21.61394°	Residential Districts	44	7	8.13	33
7	Robinia pseudacacia	47.55068° 21.61403°	Residential Districts	117	14	13.33	33
8	Platycladus orientalis	47.55058° 21.61380°	Residential Districts	25	4.5	10.96	33
9	Acer saccharinum	47.55053° 21.61374°	Residential Districts	127	8	13.45	33
10	Acer saccharinum	47.55053° 21.61364°	Residential Districts	148	12	32.6	33
11	Acer saccharinum	47.55052° 21.61331°	Residential Districts	153	12.5	18.78	33
12	Celtis occidentalis	47.55050° 21.61334°	Residential Districts	206	15	16.4	33
13	Celtis occidentalis	47.55056° 21.61293°	Residential Districts	173	14	54.27	33
14	Acer saccharinum	47.55048° 21.61291°	Residential Districts	151	15	51.34	33
15	Fraxinus excelsior	47.55055° 21.61272°	Residential Districts	80	6.5	29.05	33
16	Tilia tomentosa	47.55061° 21.61262°	Residential Districts	79	8	29.77	33
17	Fraxinus excelsior	47.55075° 21.61262°	Residential Districts	54	5	22.64	33
18	Celtis occidentalis	47.55079° 21.61253°	Residential Districts	122	12	15.43	33
19	Picea pungens	47.55080° 21.61243°	Residential Districts	76	12	15.83	6
20	Picea pungens	47.55084° 21.61240°	Residential Districts	68	11	3.67	6
21	Ailanthus altissima	47.55075° 21.61226°	Residential Districts	166	19	3	33
22	Chamaecyparis lawsoniana	47.55080° 21.61242°	Residential Districts	62	6	14.95	33
23	Chamaecyparis lawsoniana	47.55081° 21.61234°	Residential Districts	61	9	4.5	33
24	Tilia cordata	47.55062° 21.61247°	Residential Districts	87	11	17.98	33
25	Tilia tomentosa	47.55046° 21.61235°	Residential Districts	127	15	8.94	33
26	Tilia tomentosa	47.55043° 21.61234°	Residential Districts	152	14	7.8	33
27	Tilia tomentosa	47.55025° 21.61235°	Residential Districts	105	13	10.15	33
28	Celtis occidentalis	47.55028° 21.61251°	Residential Districts	144	15	21.48	33
29	Celtis occidentalis	47.55032° 21.61252°	Residential Districts	114	13	22.21	33
30	Celtis occidentalis	47.55026° 21.61258°	Residential Districts	185	16	28.15	33
31	Tilia tomentosa	47.55024° 21.61264°	Residential Districts	76	10	28.51	33
32	Tilia tomentosa	47.55024° 21.61265°	Residential Districts	77	9	30.97	33
33	Tilia tomentosa	47.55018° 21.61265°	Residential Districts	96	10	15.73	33
34	Celtis occidentalis	47.55011° 21.61264°	Residential Districts	144	13	16.95	33
35	Celtis occidentalis	47.55008° 21.61250°	Residential Districts	117	12	8.88	33
36	Robinia pseudacacia	47.55009° 21.61240°	Residential Districts	80	11	2.22	33
37	Picea pungens	47.55001° 21.61243°	Residential Districts	91	16	4.52	33
38	Platycladus orientalis	47.54988° 21.61245°	Residential Districts	27	4	6.75	33
39	Tilia tomentosa	47.54978° 21.61268°	Residential Districts	88	9	10.12	33
40	Tilia tomentosa	47.54968° 21.61273°	Residential Districts	103	11	12.76	33
41	Tilia tomentosa	47.54965° 21.61274°	Residential Districts	105	10	12.9	33
42	Prunus cerasifera	47.54972° 21.61259°	Residential Districts	84	5	7.06	33
43	Tilia tomentosa	47.54941° 21.61292°	Residential Districts	144	12	14.08	33
44	Celtis occidentalis	47.54923° 21.61277°	Residential Districts	174	15	5.15	33
45	Platycladus orientalis	47.54895° 21.61274°	Residential Districts	54	6.5	6.47	33
46	Tilia cordata	47.54892° 21.61285°	Residential Districts	90	9	12.03	33
47	Tilia cordata	47.54884° 21.61285°	Residential Districts	102	10	11.12	33
48	Tilia cordata	47.54879° 21.61282°	Residential Districts	66	8	9.1	33
49	Prunus cerasifera	47.54876° 21.61273°	Residential Districts	83	6	4.17	33
50	Tilia cordata	47.54872° 21.61282°	Residential Districts	57	7	8.76	33
51	Prunus cerasifera	47.54855° 21.61273°	Residential Districts	66	4	8.9	33
52	Tilia tomentosa	47.54851° 21.61283°	Residential Districts	110	11	3.26	33
53	Ulmus pumila	47.54854° 21.61252°	Residential Districts	167	15	21.37	33
54	Tilia cordata	47.54843° 21.61283°	Residential Districts	79	9	20.33	33
55	Tilia tomentosa	47.54837° 21.61283°	Residential Districts	126	11	20.49	33
56	Tilia tomentosa	47.54832° 21.61284°	Residential Districts	139	12	19.66	33
57	Tilia cordata	47.54826° 21.61284°	Residential Districts	87	11	20.36	33
58	Tilia tomentosa	47.54818° 21.61286°	Residential Districts	118	11	21.54	33
59	Tilia cordata	47.54811° 21.61289°	Residential Districts	79	4.5	26.56	33
60	Acer platanoides	47.54810° 21.61252°	Residential Districts	75	4.5	11.35	33
61	Celtis occidentalis	47.54800° 21.61248°	Residential Districts	244	14	28.47	33
62	Acer platanoides	47.54778° 21.61255°	Residential Districts	46	2.5	56.22	4
63	Ulmus pumila	47.54776° 21.61274°	Residential Districts	75	5.5	75.37	4
64	Celtis occidentalis	47.54754° 21.61355°	Residential Districts	234	72	24.42	42
65	Morus alba	47.54766° 21.61336°	Residential Districts	128	13	7.83	42
66	Prunus cerasifera	47.54773° 21.61335°	Residential Districts	47	6.5	4.43	42
67	Gleditschia triacanthos	47.55123° 21.61182°	Residential Districts	121	11	17.25	5
68	Gleditschia triacanthos	47.55110° 21.61169°	Residential Districts	130	11	7.81	5
69	Acer platanoides	47.55131° 21.61173°	Residential Districts	108	13	10.29	5
70	Acer negundo	47.55128° 21.61180°	Residential Districts	8	2	15.45	5
71	Morus alba	47.55124° 21.61172°	Residential Districts	26	5.5	9.39	5
72	Gleditschia triacanthos	47.55136° 21.61181°	Residential Districts	106	12	16.43	5
73	Morus alba	47.55138° 21.61181°	Residential Districts	12	4.5	16.33	5
74	Gleditschia triacanthos	47.55142° 21.61185°	Residential Districts	102	13	18.86	5
75	Gleditschia triacanthos	47.55140° 21.61186°	Residential Districts	124	13.5	19.95	5
76	Prunus cerasifera	47.55143° 21.61184°	Residential Districts	19	3.5	8.74	5
77	Gleditschia triacanthos	47.55142° 21.61186°	Residential Districts	126	12	98.11	45
78	Acer platanoides	47.55142° 21.61171°	Residential Districts	103	13	96.32	45
79	Gleditschia triacanthos	47.55155° 21.61181°	Residential Districts	124	12.5	92.35	45
80	Pyrus communis	47.55157° 21.61182°	Residential Districts	11	3	81.14	45
81	Fraxinus excelsior	47.55160° 21.61182°	Residential Districts	7	2.5	3.28	45
82	Ulmus pumila	47.55158° 21.61184°	Residential Districts	31	5	3.63	45
83	Celtis occidentalis	47.55166° 21.61201°	Residential Districts	238	20	7.47	45
84	Celtis occidentalis	47.55166° 21.61210°	Residential Districts	185	18	14.35	45
85	Fraxinus excelsior	47.55168° 21.61227°	Residential Districts	25	4.5	23.32	45
86	Fraxinus excelsior	47.55167° 21.61231°	Residential Districts	33	5.5	34.38	45
87	Acer platanoides	47.55167° 21.61250°	Residential Districts	94	9	38.6	45
88	Prunus cerasifera	47.55195° 21.61204°	Residential Districts	89	6.5	59.55	45
89	Acer platanoides	47.55202° 21.61183°	Residential Districts	116	13	54.01	45
90	Celtis occidentalis	47.55200° 21.61166°	Residential Districts	170	18	52.48	45
91	Celtis occidentalis	47.55202° 21.61157°	Residential Districts	316	20	45.6	45
92	Celtis occidentalis	47.55207° 21.61153°	Residential Districts	157	17	42.36	45
93	Acer campestre	47.55379° 21.61054°	Residential Districts	143	15	3.4	33
94	Acer platanoides	47.55376° 21.61059°	Residential Districts	101	12	7.23	33
95	Platanus ×hispanica	47.55394° 21.61069°	Residential Districts	136	15	108.71	33
96	Acer platanoides	47.55398° 21.61062°	Residential Districts	100	11	123.78	33
97	Acer platanoides	47.55397° 21.61062°	Residential Districts	121	12	123.78	33
98	Acer platanoides	47.55400° 21.61060°	Residential Districts	143	13	121.51	33
99	Acer platanoides	47.55407° 21.61015°	Residential Districts	93	4.5	87.4	33
100	Tilia tomentosa	47.55378° 21.61006°	Residential Districts	201	15	15.64	33
101	Acer platanoides	47.55364° 21.61000°	Residential Districts	146	13	8.89	33
102	Platycladus orientalis	47.55350° 21.61023°	Residential Districts	49	8	9.69	33
103	Aesculus hippocastaneum	47.55345° 21.61007°	Residential Districts	117	12	17.53	33
104	Aesculus hippocastaneum	47.55343° 21.61001°	Residential Districts	135	13	11.78	33
105	Aesculus hippocastaneum	47.55349° 21.60995°	Residential Districts	158	15	8.92	33
106	Tilia tomentosa	47.55353° 21.60930°	Residential Districts	146	14	5.89	33
107	Aesculus hippocastaneum	47.55349° 21.60921°	Residential Districts	134	12	10.66	18
108	Tilia tomentosa	47.55356° 21.60932°	Residential Districts	135	12	5.93	18
109	Tilia tomentosa	47.55365° 21.60931°	Residential Districts	110	12	4.14	18
110	Tilia tomentosa	47.55385° 21.60931°	Residential Districts	125	11.5	3.02	18
111	Platanus ×hispanica	47.55391° 21.60937°	Residential Districts	243	18	7.47	18
112	Platanus ×hispanica	47.55397° 21.60931°	Residential Districts	192	16	4.92	18
113	Tilia platyphyllos	47.55396° 21.60921°	Residential Districts	141	14	17.94	18
114	Tilia tomentosa	47.55406° 21.60909°	Residential Districts	131	13	6.54	18
115	Platanus ×hispanica	47.55415° 21.60916°	Residential Districts	169	16	12.82	18
116	Platanus ×hispanica	47.55435° 21.60900°	Residential Districts	157	15	21.86	18
117	Tilia tomentosa	47.55414° 21.60909°	Residential Districts	112	13	7.46	18
118	Platanus ×hispanica	47.55424° 21.60908°	Residential Districts	255	17	6.65	18
119	Prunus cerasifera	47.55429° 21.60908°	Residential Districts	37	4	6.48	18
120	Fraxinus ornus	47.54036° 21.61375°	Residential Districts	30	3.5	24.78	33
121	Fraxinus ornus	47.54030° 21.61377°	Residential Districts	14	3	23.26	33
122	Fraxinus ornus	47.54053° 21.61376°	Residential Districts	15	3	23.33	33
123	Fraxinus ornus	47.54056° 21.61377°	Residential Districts	28	3.5	22.66	33
124	Fraxinus ornus	47.54058° 21.61377°	Residential Districts	14	3	22.38	33
125	Fraxinus ornus	47.54072° 21.61376°	Residential Districts	15	3	22.22	33
126	Fraxinus ornus	47.54075° 21.61376°	Residential Districts	15	2.5	21.18	33
127	Fraxinus ornus	47.540800° 21.61375°	Residential Districts	36	3.5	23.22	33
128	Fraxinus ornus	47.54092° 21.61375°	Residential Districts	30	3.5	22.02	33
129	Fraxinus ornus	47.54097° 21.61374°	Residential Districts	33	3.5	21.95	33
130	Platanus ×hispanica	47.54100° 21.61353°	Residential Districts	162	11	6.36	33
131	Tilia tomentosa	47.54098° 21.61358°	Residential Districts	107	12.5	7.94	33
132	Platanus ×hispanica	47.54083° 21.61355°	Residential Districts	94	13	10.58	33
133	Platanus ×hispanica	47.54076° 21.61357°	Residential Districts	157	15	11.61	33
134	Platanus ×hispanica	47.54069° 21.61358°	Residential Districts	144	15.5	9.72	33
135	Platanus ×hispanica	47.54064° 21.61358°	Residential Districts	83	13.5	11.01	33
136	Platanus ×hispanica	47.54061° 21.61359°	Residential Districts	83	12	10.15	33
137	Platanus ×hispanica	47.54055° 21.61359°	Residential Districts	124	13	11.64	33
138	Platanus ×hispanica	47.54049° 21.61361°	Residential Districts	173	15	14.55	33
139	Platanus ×hispanica	47.54049° 21.61366°	Residential Districts	85	11	13.01	33
140	Prunus cerasifera	47.54233° 21.61319°	Residential Districts	70	6	7.99	33
141	Juniperus virginiana	47.54244° 21.61337°	Residential Districts	64	4.5	15.27	33
142	Juniperus virginiana	47.54246° 21.61335°	Residential Districts	73	5	13.31	33
143	Platycladus orientalis	47.54252° 21.61317°	Residential Districts	65	7	2.67	33
144	Platycladus orientalis	47.54255° 21.61319°	Residential Districts	107	11	2.98	33
145	Platycladus orientalis	47.54256° 21.61318°	Residential Districts	66	10	2.23	33
146	Picea abies	47.54271° 21.61318°	Residential Districts	64	13	1.65	33
147	Acer negundo	47.54275° 21.61320°	Residential Districts	72	9	2.38	33
148	Malus domestica	47.54279° 21.61330°	Residential Districts	108	6	8.73	33
149	Tilia cordata	47.54283° 21.61312°	Residential Districts	58	5.5	9.53	33
150	Morus alba	47.54290° 21.61302°	Residential Districts	72	9	3.07	33
151	Celtis occidentalis	47.54304° 21.61303°	Residential Districts	164	17.5	3.78	33
152	Picea abies	47.54316° 21.61307°	Residential Districts	64	9	1.79	33
153	Prunus cerasifera	47.54319° 21.61304°	Residential Districts	38	3.5	1.79	33
154	Acer platanoides	47.54322° 21.61303°	Residential Districts	72	6	1.79	33
155	Acer platanoides	47.54326° 21.61304°	Residential Districts	66	7	3.46	33
156	Acer platanoides	47.54331° 21.61303°	Residential Districts	146	12.5	3.64	33
157	Celtis occidentalis	47.54338° 21.61286°	Residential Districts	143	13	4.66	33
158	Celtis occidentalis	47.54353° 21.61286°	Residential Districts	144	14	3.3	33
159	Prunus cerasifera	47.54357° 21.61283°	Residential Districts	24	3.5	2.15	33
160	Robinia pseudacacia	47.54368° 21.61282°	Residential Districts	128	16	3.28	33
161	Catalpa bignonioides	47.54396° 21.61267°	Residential Districts	92	10	3.1	33
162	Juglans regia	47.54410° 21.61296°	Residential Districts	29	4	21.32	33
163	Juglans regia	47.54414° 21.61298°	Residential Districts	24	2.5	21.91	33
164	Acer platanoides	47.54415° 21.61280°	Residential Districts	104	12	10.36	33
165	Acer platanoides	47.54420° 21.61292°	Residential Districts	98	10.5	20	33
166	Platanus ×hispanica	47.54430° 21.61292°	Residential Districts	137	13	20.73	33
167	Acer platanoides	47.54430° 21.61279°	Residential Districts	114	11	11.09	33
168	Acer platanoides	47.54435° 21.61275°	Residential Districts	100	13.5	7.73	33
169	Acer saccharinum	47.54443° 21.61274°	Residential Districts	168	12	7.37	33
170	Platanus ×hispanica	47.54454° 21.61291°	Residential Districts	122	14	20.72	33
171	Tilia tomentosa	47.55598° 21.62170°	University Campus	165	14	5.9	12
172	Tilia tomentosa	47.55600° 21.62178°	University Campus	137	13	4.95	12
173	Tilia tomentosa	47.55600° 21.62193°	University Campus	39	6	4.43	12
174	Tilia tomentosa	47.55600° 21.62214°	University Campus	38	4.5	5.19	12
175	Tilia tomentosa	47.55600° 21.62227°	University Campus	40	4.5	3.32	12
176	Quercus robur	47.55593° 21.62237°	University Campus	183	12	19.15	12
177	Quercus robur	47.55607° 21.62242°	University Campus	61	12	6.63	12
178	Quercus robur	47.55619° 21.62245°	University Campus	52	10	6.63	12
179	Quercus robur	47.55629° 21.62246°	University Campus	87	13	6.63	12
180	Quercus robur	47.55638° 21.62245°	University Campus	103	12.5	6.63	12
181	Quercus robur	47.55634° 21.62253°	University Campus	115	13	13.81	12
182	Quercus robur	47.55624° 21.62253°	University Campus	87	12	13.81	12
183	Quercus robur	47.55615° 21.62254°	University Campus	118	15	13.81	12
184	Ulmus pumila	47.55607° 21.62255°	University Campus	128	13	16.83	12
185	Acer platanoides	47.55589° 21.62244°	University Campus	106	13	33.11	12
186	Quercus robur	47.55588° 21.62254°	University Campus	309	18	38.71	12
187	Acer platanoides	47.55558° 21.62232°	University Campus	126	15	98.22	12
188	Acer platanoides	47.55548° 21.62231°	University Campus	84	12	142.97	12
189	Acer platanoides	47.55541° 21.62232°	University Campus	113	14	145.26	12
190	Acer platanoides	47.55526° 21.62232°	University Campus	135	14	142.57	12
191	Acer platanoides	47.55519° 21.62232°	University Campus	153	14	144.5	12
192	Tilia tomentosa	47.55442° 21.62240°	University Campus	73	8	138.19	12
193	Quercus robur	47.55439° 21.62236°	University Campus	56	7	141.25	12
194	Quercus robur	47.55425° 21.62229°	University Campus	107	8	23.46	16
195	Acer platanoides	47.55416° 21.62242°	University Campus	90	4.5	24.19	16
196	Tilia tomentosa	47.55408° 21.62240°	University Campus	73	7	31.4	16
197	Tilia tomentosa	47.55407° 21.62232°	University Campus	130	10	3.82	16
198	Tilia tomentosa	47.55401° 21.62239°	University Campus	63	8	6.44	16
199	Acer platanoides	47.55389° 21.62242°	University Campus	98	6	6.21	16
200	Acer platanoides	47.55379° 21.62242°	University Campus	116	7	128.14	12
201	Acer platanoides	47.55449° 21.62214°	University Campus	125	16	110.88	12
202	Tilia tomentosa	47.55445° 21.62191°	University Campus	126	15	106.13	12
203	Tilia tomentosa	47.55445° 21.62184°	University Campus	105	13	106.3	12
204	Tilia tomentosa	47.55449° 21.62185°	University Campus	52	8	109.93	12
205	Acer campestre	47.55449° 21.62189°	University Campus	68	7	111.63	12
206	Acer platanoides	47.55463° 21.62189°	University Campus	96	13	119.84	12
207	Acer campestre	47.55465° 21.62199°	University Campus	66	8	122.83	12
208	Acer platanoides	47.55460° 21.62204°	University Campus	92	11	123.4	12
209	Acer platanoides	47.55463° 21.62211°	University Campus	97	13	128.38	12
210	Tilia tomentosa	47.55468° 21.62178°	University Campus	112	13	103.1	12
211	Carpinus betulus	47.55464° 21.62171°	University Campus	26	4	98.71	12
212	Koelreuteria paniculata	47.55462° 21.62168°	University Campus	60	7	96.15	12
213	Koelreuteria paniculata	47.55461° 21.62160°	University Campus	66	7.5	90.14	12
214	Quercus robur	47.55465° 21.62172°	University Campus	33	4	98.72	12
215	Koelreuteria paniculata	47.55461° 21.62155°	University Campus	61	4	86.16	12
216	Acer platanoides	47.55466° 21.62155°	University Campus	73	6	86.1	12
217	Tilia cordata	47.55457° 21.62142°	University Campus	55	6	76.52	12
218	Quercus cerris	47.55453° 21.62054°	University Campus	203	15	5.94	12
219	Quercus robur	47.55483° 21.62057°	University Campus	257	15	7	12
220	Tilia tomentosa	47.55500° 21.62058°	University Campus	76	6	5.88	12
221	Tilia tomentosa	47.55522° 21.62056°	University Campus	105	10	5.12	12
222	Pyrus pyraster	47.55678° 21.62194°	Botanical Garden	206	14	150+
223	Picea pungens	47.55673° 21.62185°	Botanical Garden	106	16	150+
224	Platycladus orientalis	47.55661° 21.62189°	Botanical Garden	48	7	150+
225	Platycladus orientalis	47.55662° 21.62185°	Botanical Garden	40	6	150+
226	Platycladus orientalis	47.55662° 21.62181°	Botanical Garden	57	6.5	150+
227	Platycladus orientalis	47.55662° 21.62175°	Botanical Garden	55	6	150+
228	Juniperus virginiana	47.55679° 21.62157°	Botanical Garden	186	18	150+
229	Quercus robur	47.55682° 21.62131°	Botanical Garden	52	4	150+
230	Juniperus virginiana	47.55678° 21.62115°	Botanical Garden	140	13	147.21	9
231	Juniperus virginiana	47.55684° 21.62105°	Botanical Garden	123	12	150+
232	Juniperus virginiana	47.55692° 21.62097°	Botanical Garden	69	9	150+
233	Pinus sylvestris	47.55712° 21.62076°	Botanical Garden	110	18	150+
234	Pinus sylvestris	47.55716° 21.62075°	Botanical Garden	103	16	150+
235	Pinus nigra	47.55730° 21.62021°	Botanical Garden	75	14	150+
236	Pinus nigra	47.55732° 21.62034°	Botanical Garden	68	8	150+
237	Alnus glutinosa	47.55724° 21.61996°	Botanical Garden	94	8	150+
238	Pyrus betulifolia	47.55725° 21.61992°	Botanical Garden	102	7	150+
239	Aesculus hippocastaneum	47.55719° 21.61985°	Botanical Garden	62	8	150+
240	Hamamelis virginiana	47.55710° 21.61983°	Botanical Garden	46	6	150+
241	Quercus robur	47.55705° 21.61971°	Botanical Garden	120	7	150+
242	Catalpa bignonioides	47.55695° 21.61981°	Botanical Garden	67	10	150+
243	Pinus sylvestris	47.55692° 21.61984°	Botanical Garden	145	11	150+
244	Acer platanoides	47.55701° 21.61964°	Botanical Garden	150	12	150+
245	Tetradium daniellii	47.55685° 21.61970°	Botanical Garden	22	4	150+
246	Quercus robur	47.55679° 21.61970°	Botanical Garden	211	13	39.81	9
247	Quercus robur	47.55676° 21.61973°	Botanical Garden	137	13	41.42	9
248	Juniperus virginiana	47.55724° 21.61957°	Botanical Garden	53	6	150+
249	Juniperus virginiana	47.55721° 21.61955°	Botanical Garden	51	5	150+
250	Carpinus orientalis	47.55786° 21.62017°	Botanical Garden	155	7	18.74	7
251	Celtis occidentalis	47.55800° 21.62019°	Botanical Garden	194	10	6.66	7
252	Robinia pseudacacia	47.55820° 21.62021°	Botanical Garden	121	10	29.59	7
253	Robinia pseudacacia	47.55816° 21.62030°	Botanical Garden	107	8	32.85	7
254	Robinia pseudacacia	47.55821° 21.62038°	Botanical Garden	135	10	44.94	7
255	Quercus robur	47.55825° 21.62050°	Botanical Garden	65	4	57.07	7
256	Acer platanoides	47.55838° 21.62050°	Botanical Garden	60	7	73.47	7
257	Ulmus pumila	47.55843° 21.62042°	Botanical Garden	89	7	150+
258	Populus alba	47.55860° 21.62049°	Botanical Garden	69	8	150+
259	Populus alba	47.55873° 21.62049°	Botanical Garden	67	8	150+
260	Prunus serotina	47.55877° 21.62036°	Botanical Garden	69	9	150+
261	Acer campestre	47.55878° 21.62033°	Botanical Garden	32	5	150+
262	Ulmus pumila	47.55885° 21.62029°	Botanical Garden	72	8	150+
263	Robinia pseudacacia	47.55888° 21.62061°	Botanical Garden	117	8	150+
264	Robinia pseudacacia	47.55884° 21.62064°	Botanical Garden	128	10	150+
265	Aesculus hippocastaneum	47.55899° 21.62105°	Botanical Garden	150	10	12.09	3
266	Picea pungens	47.55903° 21.62102°	Botanical Garden	106	12	13.53	3
267	Corylus avellana	47.55902° 21.62151°	Botanical Garden	19	4	49.62	3
268	Rhamnus cathartica	47.55910° 21.62135°	Botanical Garden	107	6	150+
269	Picea pungens	47.55885° 21.62167°	Botanical Garden	120	10	150+
270	Picea pungens	47.55883° 21.62160°	Botanical Garden	131	11	150+
271	Pinus ponderosa	47.55873° 21.62171°	Botanical Garden	140	12	150+
272	Pinus ponderosa	47.55871° 21.62179°	Botanical Garden	197	14	150+
273	Abies cilicica	47.55867° 21.62166°	Botanical Garden	108	12	150+
274	Abies cilicica	47.55866° 21.62165°	Botanical Garden	118	12	150+
275	Abies cilicica	47.55862° 21.62165°	Botanical Garden	204	15	150+
276	Abies cilicica	47.55856° 21.62168°	Botanical Garden	102	10	150+
277	Phellodendron amurense	47.55869° 21.62141°	Botanical Garden	183	8	150+
278	Phellodendron amurense	47.55869° 21.62145°	Botanical Garden	143	6	150+
279	Quercus robur	47.55866° 21.62120°	Botanical Garden	101	8	150+
280	Quercus robur	47.55856° 21.62120°	Botanical Garden	229	12	150+
281	Betula pendula	47.55846° 21.62118°	Botanical Garden	28	6	150+
282	Acer pseudoplatanus	47.55841° 21.62104°	Botanical Garden	98	9	150+
283	Pseudotsuga menziesii	47.55838° 21.62187°	Botanical Garden	160	13	150+
284	Pseudotsuga menziesii	47.55835° 21.62192°	Botanical Garden	108	13	150+
285	Pseudotsuga menziesii	47.55803° 21.62181°	Botanical Garden	179	16	133.91	7
286	Pseudotsuga menziesii	47.55811° 21.62186°	Botanical Garden	178	14	143.59	7
287	Pterocarya pterocarpa	47.55799° 21.62195°	Botanical Garden	63	6	139.79	7
288	Pterocarya pterocarpa	47.55799° 21.62210°	Botanical Garden	39	6	150+
289	Pterocarya pterocarpa	47.55800° 21.62209°	Botanical Garden	34	4.5	150+
290	Quercus rubra	47.55809° 21.62248°	Botanical Garden	86	14	150+
291	Gleditschia triacanthos	47.55817° 21.62246°	Botanical Garden	122	11	150+
292	Quercus cerris	47.55826° 21.62252°	Botanical Garden	120	11	150+
293	Robinia pseudacacia	47.55845° 21.62243°	Botanical Garden	61	10	150+
294	Robinia pseudacacia	47.55846° 21.62246°	Botanical Garden	58	10	150+
295	Robinia pseudacacia	47.55843° 21.62243°	Botanical Garden	64	11	150+
296	Quercus robur	47.55870° 21.62232°	Botanical Garden	105	12	150+
297	Fraxinus pennsylvanica	47.55938° 21.62181°	Botanical Garden	166	13	17.13	8
298	Fraxinus pennsylvanica	47.55938° 21.62189°	Botanical Garden	221	12	22.85
299	Acer platanoides	47.55959° 21.62201°	Botanical Garden	194	15	102.8	6
300	Quercus cerris	47.55896° 21.62208°	Botanical Garden	260	12	88.3	3
301	Tilia tomentosa	47.55900° 21.62231°	Botanical Garden	205	14	108.04
302	Acer campestre	47.55911° 21.62203°	Botanical Garden	64	8	150+
303	Celtis occidentalis	47.55874° 21.62284°	Botanical Garden	160	10	150+
304	Celtis occidentalis	47.55843° 21.62305°	Botanical Garden	136	14	150+
305	Fraxinus pennsylvanica	47.55828° 21.62326°	Botanical Garden	29	8	150+
306	Robinia pseudacacia	47.55818° 21.62352°	Botanical Garden	152	15	150+
307	Robinia pseudacacia	47.55821° 21.62348°	Botanical Garden	164	15	150+
308	Robinia pseudacacia	47.55821° 21.62357°	Botanical Garden	175	12	150+
309	Acer platanoides	47.55823° 21.62360°	Botanical Garden	140	15	150+
310	Acer campestre	47.55728° 21.62273°	Botanical Garden	100	12	150+
311	Abies nordmanniana	47.55729° 21.62249°	Botanical Garden	78	12	150+
312	Abies nordmanniana	47.55726° 21.62248°	Botanical Garden	72	12	150+
313	Abies nordmanniana	47.55724° 21.62228°	Botanical Garden	119	15	150+
314	Abies nordmanniana	47.55722° 21.62226°	Botanical Garden	149	12	150+
315	Malus baccata	47.55713° 21.62226°	Botanical Garden	65	7	150+
316	Abies pinsapo	47.55708° 21.62238°	Botanical Garden	118	13	150+
317	Abies pinsapo	47.55704° 21.62233°	Botanical Garden	61	13	150+
318	Pinus wallichiana	47.55702° 21.62245°	Botanical Garden	147	14	150+
319	Acer saccharinum	47.55768° 21.62096°	Botanical Garden	45	9	80.63	7
320	Quercus robur	47.55772° 21.62098°	Botanical Garden	135	10	72.05	7
321	Acer saccharinum	47.55780° 21.62103°	Botanical Garden	68	10	75.22	7
322	Castanea sativa	47.55795° 21.62103°	Botanical Garden	119	10	69.81	7
323	Quercus robur	47.55807° 21.62073°	Botanical Garden	13	3	55.16	7
324	Quercus robur	47.55803° 21.62070°	Botanical Garden	30	4	47.01	7
325	Quercus robur	47.55814° 21.62079°	Botanical Garden	19	3.5	67.46	7

## Sheet: Interviews
ID	Location	Age (Years)	Gender	Trend in the frequency of storms	Cause 1	Cause 2	Suggested action 1	Suggested action 2
1	Residential Districts	72	Male	Increasing	Climate change		Cutting off diseased branches, pruning
2	Residential Districts	75	Male	Increasing	Extremes Extreme weather events (whirlwind)		Nothing
3	Residential Districts	89	Female	Increasing	Global change		Nothing
4	Residential Districts	55	Male	Increasing	Do not know / No answer / Irrelevant response		Do not cut off trees
5	Residential Districts	62	Male	Increasing	Do not know / No answer / Irrelevant response		Cutting off diseased branches, pruning
6	Residential Districts	84	Female	Increasing	God		Nothing
7	Residential Districts	45	Female	Increasing	Human impact		Nothing
8	Residential Districts	62	Male	Do not know	Extreme weather eventss (high temperatures)		Too many and too old trees
9	Residential Districts	88	Female	Increasing	Climate change		Do not know / Do not answer
10	Residential Districts	87	Female	Increasing	Climate change		Cutting off diseased branches, pruning
11	Residential Districts	73	Female	Increasing	Climate change		Stop parking under trees
12	Residential Districts	69	Female	Increasing	Careless and sick trees		Cutting off diseased branches, pruning
13	Residential Districts	70	Male	Increasing	Climate change		Environmental protection
14	Residential Districts	22	Male	Increasing	Climate change		Tree health check	Infrastructural modification
15	Residential Districts	38	Male	Constant	Careless and sick trees		Cutting off diseased branches, pruning
16	Residential Districts	36	Female	Increasing	Extreme weather eventss		Do not know / Do not answer
17	Residential Districts	33	Female	Increasing	Do not know / No answer / Irrelevant response		Tree health check
18	Residential Districts	50	Male	Increasing	Climate change		Cutting off diseased branches, pruning
19	University Campus	50	Female	Increasing	Environmental pollution		Nothing
20	University Campus	52	Female	Increasing	Do not know / No answer / Irrelevant response		Nothing
21	University Campus	48	Male	Increasing	Climate change		Planting storm-resistant trees
22	University Campus	48	Female	Increasing	Human impact		Planting storm-resistant trees
23	University Campus	52	Male	Increasing	Do not know / No answer / Irrelevant response		Do not know / Do not answer
24	University Campus	19	Male	Increasing	Climate change		Environmental protection
25	University Campus	21	Female	Increasing	Climate change	Greenhause gas emission	Environmental protection
26	University Campus	21	Female	Increasing	Climate change		Environmental protection
27	Residential Districts	20	Male	Decreasing	Do not know / No answer / Irrelevant response		Do not know / Do not answer
28	Residential Districts	74	Female	Increasing	Do not know / No answer / Irrelevant response		Do not know / Do not answer
29	Residential Districts	76	Male	Do not know	Climate change		Do not know / Do not answer
30	Residential Districts	81	Female	Constant	Do not know / No answer / Irrelevant response		Do not know / Do not answer
31	Residential Districts	71	Male	Constant	No climate change		Tree health check
32	Residential Districts	79	Female	Increasing	Global change		Take care on nature and people
33	Residential Districts	71	Female	Increasing	Human impact		Take care on nature and people
34	Residential Districts	50	Female	Increasing	Climate change		Tree health check
35	Residential Districts	65	Male	Constant	Human impact		Less car
36	Residential Districts	75	Female	Increasing	God	Climate change	Nothing
37	University Campus	18	Female	Constant	Climate change		Nothing
38	University Campus	34	Female	Constant	Climate change		Environmentally conscious lifestyle
39	University Campus	45	Female	Increasing	Climate change		Moderate the climate change
40	Residential Districts	57	Male	Increasing	Climate change		Nothing
41	Residential Districts	67	Female	Increasing	Human impact		Cutting off diseased branches, pruning
42	Residential Districts	72	Female	Constant	Do not know / No answer / Irrelevant response		Cutting off diseased branches, pruning
43	Residential Districts	68	Female	Increasing	Climate change		Using renewable energy
44	Residential Districts	59	Female	Increasing	Human impact		Environmental protection	Planting storm-resistant trees
45	Residential Districts	75	Male	Increasing	Human impact (war and traffic)	Conteo (atmospheric scientists)	Do not know / Do not answer
46	Residential Districts	73	Female	Increasing	Environmental pollution		Environmental protection
47	Residential Districts	69	Male	Increasing	Do not know / No answer / Irrelevant response		Nothing
48	Residential Districts	21	Male	Constant	Climate change		Environmental protection
49	Residential Districts	21	Male	Constant	Climate change		Using renewable energy
50	Residential Districts	75	Female	Increasing	Climate change		Do not know / Do not answer
51	University Campus	60	Female	Increasing	Extreme weather eventss		Tree health check
52	University Campus	48	Female	Increasing	Climate change		Environmentally conscious lifestyle
53	University Campus	39	Female	Increasing	Climate change		Do not know / Do not answer
54	University Campus	22	Male	Constant	Extreme weather events		Cutting off diseased branches, pruning
55	University Campus	28	Male	Increasing	Climate change		Tree health check
56	Residential Districts	61	Male	Increasing	Climate change		Environmental protection
57	Residential Districts	46	Male	Increasing	Conteo		Do not know / Do not answer
58	Residential Districts	75	Male	Constant	Human impact		Do not know / Do not answer
59	Residential Districts	59	Male	Increasing	Climate change		Do not know / Do not answer
60	Residential Districts	57	Male	Constant	Extreme weather events		Nothing
61	Residential Districts	60	Male	Increasing	Conteo		Tree health check
62	Residential Districts	46	Male	Increasing	Global change		Modifying planting policy
63	Residential Districts	68	Male	Increasing	Climate change		Planting storm-resistant trees
64	Residential Districts	60	Male	Decreasing	Nature		Cutting off diseased branches, pruning
65	Residential Districts	72	Male	Increasing	Global change		Tree health check
66	Residential Districts	52	Male	Increasing	Climate change		Nothing
67	Residential Districts	67	Female	Increasing	Climate change		Do not know / Do not answer
68	Residential Districts	53	Male	Constant	Do not know / No answer / Irrelevant response		Stop parking under trees
69	Residential Districts	56	Male	Increasing	Climate change		Modifying planting policy
70	Residential Districts	46	Male	Increasing	Climate change		Tree health check
71	Residential Districts	65	Male	Increasing	Climate change		Tree health check
72	Residential Districts	67	Male	Constant	Environmental pollution		Tree health check
73	Residential Districts	55	Male	Increasing	Climate change		Cutting off diseased branches, pruning
74	Residential Districts	62	Female	Increasing	Environmental pollution		Tree health check
75	Residential Districts	29	Male	Increasing	Climate change		Environmental protection
76	Residential Districts	39	Female	Constant	Extreme weather events		Do not know / Do not answer
77	Residential Districts	28	Female	Increasing	Extreme weather events		Cutting off diseased branches, pruning
78	Residential Districts	53	Female	Constant	Do not know / No answer / Irrelevant response		Do not know / Do not answer
79	Residential Districts	60	Female	Constant	Do not know / No answer / Irrelevant response		Do not know / Do not answer
80	Residential Districts	40	Male	Constant	Human impact		Tree health check
81	Residential Districts	17	Female	Constant	Climate change		Environmentally conscious lifestyle
82	Residential Districts	45	Female	Increasing	Extreme weather events		Tree health check
83	Residential Districts	24	Male	Constant	Climate change		Environmental protection
84	Residential Districts	22	Female	Increasing	Climate change		Do not know / Do not answer
85	University Campus	23	Male	Increasing	Extreme weather events		Infrastructural modification
86	Residential Districts	40	Female	Increasing	Climate change		Tree health check
87	Residential Districts	20	Female	Increasing	Extreme weather events		Tree health check
88	Residential Districts	21	Male	Increasing	Extreme weather events		Modifying planting policy
89	Residential Districts	45	Female	Increasing	Climate change		Tree health check
90	Residential Districts	35	Female	Constant	Climate change		Tree health check
91	Residential Districts	88	Male	Increasing	Do not know / No answer / Irrelevant response		Do not know / Do not answer
92	Residential Districts	82	Female	Constant	Extreme weather events		Nothing
93	Residential Districts	31	Female	Increasing	Climate change		Tree health check
94	University Campus	21	Female	Constant	Do not know / No answer / Irrelevant response		Do not know / Do not answer
95	University Campus	20	Female	Increasing	Do not know / No answer / Irrelevant response		Do not know / Do not answer
96	University Campus	21	Male	Increasing	Climate change	Environmental pollution	Infrastructural modification
97	Residential Districts	41	Male	Increasing	Environmental pollution		Tree health check
98	University Campus	23	Female	Increasing	Climate change		Tree health check
99	University Campus	23	Female	Increasing	Global change		Do not know / Do not answer
100	University Campus	23	Female	Increasing	Climate change		Cutting off diseased branches, pruning
101	University Campus	21	Male	Constant	Nature		Tree health check
102	University Campus	24	Female	Increasing	Climate change		Environmentally conscious lifestyle
103	University Campus	59	Male	Increasing	Climate change		Environmentally conscious lifestyle
104	University Campus	20	Female	Increasing	Nature		Tree health check
105	University Campus	20	Male	Constant	Extreme weather events		Stop parking under trees
106	University Campus	23	Female	Increasing	Climate change		Modifying planting policy
107	University Campus	20	Female	Constant	Climate change		Modifying planting policy
108	University Campus	20	Female	Decreasing	Human impact		Modifying planting policy
109	University Campus	20	Female	Increasing	Climate change		Do not know / Do not answer
110	University Campus	19	Female	Increasing	Climate change		Nothing
111	University Campus	23	Female	Increasing	Climate change		Infrastructural modification
112	University Campus	19	Male	Constant	Climate change		Modifying planting policy
113	University Campus	26	Female	Decreasing	Climate change		Modifying planting policy
114	University Campus	24	Male	Constant	Nature		Cutting off diseased branches, pruning
115	University Campus	19	Female	Decreasing	Climate change		Modifying planting policy
116	University Campus	21	Female	Increasing	Climate change		Tree health check
117	University Campus	25	Female	Increasing	Climate change		Cutting off diseased branches, pruning
118	University Campus	41	Female	Increasing	Climate change		Tree health check
119	University Campus	63	Female	Increasing	Climate change		Tree health check
120	University Campus	22	Male	Increasing	Climate change		Cutting off diseased branches, pruning
121	University Campus	28	Male	Increasing	Extreme weather events		Stop parking under trees
122	University Campus	23	Female	Decreasing	Extreme weather events		Stop parking under trees
123	University Campus	20	Male	Increasing	Extreme weather events		Cutting off diseased branches, pruning
124	University Campus	20	Male	Increasing	Extreme weather events		Planting storm-resistant trees
125	University Campus	22	Male	Constant	Climate change		Cutting off diseased branches, pruning	Modifying planting policy
126	University Campus	20	Male	Increasing	Extreme weather events		Cutting off diseased branches, pruning
127	University Campus	21	Male	Increasing	Extreme weather events		Cutting off diseased branches, pruning
128	University Campus	21	Male	Increasing	Nature		Infrastructural modification
129	University Campus	22	Female	Increasing	Climate change		Infrastructural modification
130	University Campus	18	Female	Increasing	Climate change		Nothing
131	University Campus	22	Female	Increasing	Climate change		Infrastructural modification
132	University Campus	20	Female	Increasing	Climate change		Do not know / Do not answer
133	Residential Districts	22	Male	Increasing	Climate change		Infrastructural modification
134	Residential Districts	23	Male	Increasing	Climate change		Nothing
135	University Campus	20	Male	Increasing	Climate change		Modifying planting policy
136	University Campus	24	Female	Increasing	Climate change		Tree health check
137	University Campus	23	Female	Increasing	Climate change		Stop parking under trees
138	University Campus	23	Male	Increasing	Climate change		Tree health check
139	University Campus	18	Male	Increasing	Climate change		Tree health check
140	University Campus	59	Female	Increasing	Climate change		Tree health check
141	University Campus	20	Female	Increasing	Climate change		Infrastructural modification
142	University Campus	19	Female	Increasing	Climate change		Modifying planting policy
143	University Campus	20	Male	Increasing	Climate change		Modifying planting policy
144	University Campus	22	Female	Increasing	Climate change		Tree health check
145	University Campus	22	Male	Constant	Human impact		Tree health check
146	University Campus	21	Female	Increasing	Climate change		Tree health check
147	University Campus	21	Male	Increasing	Climate change		Tree health check	Planting storm-resistant trees
148	University Campus	22	Female	Constant	Extreme weather events		Tree health check
149	University Campus	21	Female	Increasing	Climate change		Cutting off diseased branches, pruning
150	University Campus	22	Female	Increasing	Climate change		Environmental protection
151	Online	37	Male	Decreasing	Extreme weather events		Nothing
152	Online	29	Male	Increasing	Extreme weather events		Environmentally conscious lifestyle
153	Online	37	Male	Increasing	Climate change		Nothing
154	Online	33	Male	Increasing	Climate change		Tree health check
155	Online	35	Female	Increasing	Climate change		Tree health check
156	Online	58	Female	Decreasing	Extreme weather events		Infrastructural modification	Less car
157	Online	46	Male	Increasing	Extreme weather events		Tree health check
158	Online	46	Male	Increasing	Climate change		Modifying planting policy
159	Online	75	Female	Increasing	Extreme weather events		Nothing
160	Online	67	Female	Increasing	Climate change		Tree health check
161	Online	68	Female	Increasing	Climate change		Planting storm-resistant trees
162	Online	37	Female	Increasing	Human impact		Tree health check
163	Online	38	Female	Increasing	Climate change		Cutting off diseased branches, pruning
164	Online	54	Female	Constant	Nature		Tree health check
165	Online	76	Female	Decreasing	Extreme weather events		Do not know / Do not answer
166	Online	45	Male	Decreasing	Extreme weather events		Tree health check	Environmentally conscious lifestyle
167	Online	59	Female	Increasing	Climate change		Environmentally conscious lifestyle
168	Online	67	Male	Increasing	Do not know / No answer / Irrelevant response		Do not know / Do not answer
169	Online	71	Male	Constant	Extreme weather events		Tree health check
170	Online	45	Male	Constant	Climate change		Do not know / Do not answer
171	Online	35	Male	Constant	Extreme weather events		Tree health check
172	Online	20	Female	Increasing	Climate change		Tree health check
173	Online	20	Male	Increasing	Climate change		Tree health check
174	Online	24	Male	Increasing	Extreme weather events		Tree health check
175	Online	23	Male	Increasing	Extreme weather events		Tree health check	Stop parking under trees
176	Online	22	Male	Constant	Extreme weather eventss		Tree health check
177	Online	55	Female	Increasing	Extreme weather events		Planting storm-resistant trees
178	Online	55	Male	Constant	Extreme weather events		Do not know / Do not answer
179	Online	20	Female	Increasing	Extreme weather events		Stop parking under trees
180	Online	23	Male	Constant	Do not know / No answer / Irrelevant response		Nothing
181	Online	57	Female	Increasing	Climate change	Human impact	Modifying planting policy
182	Online	74	Female	Increasing	Climate change		Infrastructural modification
183	Online	22	Female	Increasing	Climate change		Infrastructural modification
184	Online	49	Male	Increasing	Climate change		Modifying planting policy
185	Online	45	Female	Increasing	Climate change		Modifying planting policy
186	Online	23	Male	Increasing	Extreme weather events		Modifying planting policy	Infrastructural modification
187	Online	39	Female	Increasing	Climate change		Nothing
188	Online	50	Male	Increasing	Extreme weather events		Modifying planting policy
189	Online	31	Male	Constant	Nature		Tree health check
190	Online	24	Male	Constant	Extreme weather events		Tree health check
191	Online	27	Female	Decreasing	Extreme weather events		Tree health check
192	Online	61	Female	Constant	Extreme weather events		Tree health check
193	Online	35	Female	Increasing	Climate change		Tree health check
194	Online	64	Female	Constant	Extreme weather events		Do not know / Do not answer
195	Online	52	Female	Increasing	Extreme weather events		Tree health check
196	Online	25	Male	Increasing	Do not know / No answer / Irrelevant response		Do not know / Do not answer
197	Online	34	Female	Increasing	Extreme weather events		Modifying planting policy
198	Online	24	Female	Constant	Climate change		Tree health check
199	Online	23	Female	Constant	Extreme weather events		Cutting off diseased branches, pruning	Infrastructural modification
200	Online	48	Female	Constant	Extreme weather events		Modifying planting policy
201	Online	48	Female	Increasing	Climate change		Do not know / Do not answer
202	Online	28	Female	Constant	Climate change		Tree health check
203	Online	36	Male	Constant	Extreme weather events		Planting storm-resistant trees
204	Online	21	Female	Constant	Climate change		Tree health check
